# Supplementary material for: In Situ Thermal Decomposition of Potassium Borohydride for Borophene Synthesis and Its Application in a High-Performance Non-Volatile Memory Device
Source: Nanomaterials (Basel). 2025 Feb 26;15(5):362. doi: 10.3390/nano15050362 (PMC11902088; doi:10.3390/nano15050362)
Supplement: Supplementary file 1 [file nanomaterials-15-00362-s001.zip]

Archive with 1 entries (1 files):
- nanomaterials-3493699-supplementary.pdf
